# Supplementary material for: Macrophage extracellular traps require peptidylarginine deiminase 2 and 4 and are a source of citrullinated antigens bound by rheumatoid arthritis autoantibodies
Source: Front Immunol. 2024 Feb 27;15:1167362. doi: 10.3389/fimmu.2024.1167362 (PMC10927735; doi:10.3389/fimmu.2024.1167362)
Supplement: Supplementary file 2 [file DataSheet_1.xlsx]

## Sheet: Fig 1. DNase MET %
	Figure 1B. MET-Like-Structures (%)
No DNase	Wild Type	324986	364464	364463	364467	389858	389859	389862	389863
	Sex	Female	Male	Female	Female	Male	Male	Female	Female
	UN	1.31	4.62	1.55	5.13	6.12	3.57	3.68	1.23
	HKCA	16.04	40.32	21.36	19.8	25	41.67	23.85	7.81
	IO	10.22	12.98	9.09	6.59	13.79	9.52	20.74	8.96
	LPS	4.33	4.17	2.01	3.23	10.53	10.94	11.33	0
	MSU	38.89	16.88	26.98	27.03	37.93	40	24.83	13.64
	PAF	8.7	17.37	0	25	15	23.08	62.5	14.52
	PMA	1.82	1.37	3.21	2.38	8.82	7.14	6	0
	TNFa	4	6.48	7.81	2.52	13.58	5.66	3.4	1.82
DNase	Wild Type	324986	364464	364463	364467	389858	389859	389862	389863
	Sex	Female	Male	Female	Female	Male	Male	Female	Female
	UN	0	1.67	0	0.98	8.62	8.62	5.52	0
	HKCA	8.76	30.77	3.77	21.1	30.36	20.69	25.64	5.07
	IO	0	4.94	0	0	5.26	0	1.47	0
	LPS	0	7.32	0.94	0.75	8.33	8.77	7.74	3.03
	MSU	20.79	0	2.7	1.64	0	0	4.84	0
	PAF	2.86	1.9	0	0	7.69	0	0	0
	PMA	0	0	2.11	1.04	0	4.44	11.59	2.22
	TNFa	1.89	5.68	0.72	1.73	6.67	1.49	3.16	2.17
	Figure 1C. Citrullianted MET-Like-Structures (%)
No DNase	Wild Type	324986	364464	364463	364467	389858	389859	389862	389863
	UN	0.4	0	0.8	3.8	2.04	0	0	1.2
	HKCA	0	0	2.9	2	1.56	3.3	0.5	1.6
	IO	9.5	0	7.4	4.9	6.9	4.8	17	9
	LPS	0	0	0	1.1	2.63	3.1	1.3	0
	MSU	25.6	0	22.2	23	37.93	40	23.5	11.4
	PAF	8.7	9.32	0	25	10	23.1	62.5	12.9
	PMA	0	0	1.3	0	2.94	2.4	6	0
	TNFa	0	0	3.1	0.8	3.7	0	1.4	0
DNase	Wild Type	324986	364464	364463	364467	389858	389859	389862	389863
	UN	0	0	0	0	0	0	0	0
	HKCA	0	0	0	0	0	0	0.64	0
	IO	0	0	0	0	5.26	0	1.47	0
	LPS	0	0	0	0	0	1.75	0	0
	MSU	0	0	0	0	0	0	1.61	0
	PAF	0	0	0	0	0	0	0	0
	PMA	0	0	0.7	0	0	0	7.25	0
	TNFa	0	0	0	0	2.22	0	0	0
	Figure 1D. Uncitrullianted-MET-Like Structures (%)
No DNase	Wild Type	324986	364464	364463	364467	389858	389859	389862	389863
	UN	0.87	4.62	0.78	1.28	5	4.08	3.68	0
	HKCA	16.04	40.32	18.45	17.82	15.79	23.44	23.39	6.25
	IO	0.73	12.98	1.65	1.65	0	6.9	3.7	0
	LPS	4.33	4.17	2.01	2.15	5.81	7.89	10	0
	MSU	13.33	16.88	4.76	4.05	0	0	1.34	2.27
	PAF	0	8.05	0	0	5	5	0	1.61
	PMA	1.82	1.37	1.92	2.38	0	5.88	0	0
	TNFa	4	6.48	4.69	1.68	9.68	9.88	2.04	1.82
DNase	Wild Type	324986	364464	364463	364467	389858	389859	389862	389863
	UN	0	1.67	0	0.98	8.6	8.62	5.52	0
	HKCA	8.76	30.77	3.77	21.1	30.4	20.69	25	4.35
	IO	0	4.94	0	0	0	0	0	0
	LPS	0	7.32	0.94	0.75	8.3	7.02	7.74	3.03
	MSU	20.79	0	2.7	1.64	0	0	3.23	0
	PAF	2.86	1.9	0	0	7.7	0	0	0
	PMA	0	0	1.41	1.04	0	4.44	4.35	2.22
	TNFa	1.89	5.68	0.72	1.73	4.4	1.49	3.16	2.17

## Sheet: Fig 2.PAD4 H4C3
	Figure 2B. Overall METs (%)
PAD4+/+	324986	384028	384029	384030	497901	604192	614908	632932
Sex	Female	Female	Female	Female	Male	Female	Male	Male
UN	0.44	5.48	1.14	4.67	0.96	1.72	3.3	3.87
ION	8.39	11.11	17.39	18.18	13.27	19.71	19.82	25.64
MSU	28.74	31.11	22.06	43.1	29.63	58.62	26	34.62
PAD4-/-	322832	383429	383430	383431	497899	6061406	616402	632939
Sex	Female	Female	Female	Female	Male	Female	Male	Male
UN	4.88	4.62	4.58	2.75	2.03	1.89	3.69	2.61
ION	0	7.84	5.93	3.33	3.17	4.49	0	0
MSU	15.29	4.23	21.95	10.53	11.11	4	4.65	7.69
	Figure 2C. Citrullinated METs (%)
PAD4+/+	324986	384028	384029	384030	497901	604192	614908	632932
UN	4.85	0	0	0	0.96	0.65	0.27	1.94
ION	13.99	11.11	13.91	15.15	13.27	19.71	18.92	17.95
MSU	3.45	28.89	19.12	34.48	22.22	58.62	20	26.92
PAD4-/-	322832	383429	383430	383431	497899	6061406	616402	632939
UN	0	0	0	0	0	0	0	0
ION	0	0	0	0	0	0	0	0
MSU	0	0	0	0	0	0	0	0
	Figure 2D. Uncitrullinated METs (%)
PAD4+/+	324986	384028	384029	384030	497901	604192	614908	632932
UN	0.44	5.48	1.14	4.67	0	1.08	3.02	1.94
ION	3.5	0	3.48	3.03	0	0	0.9	7.69
MSU	1.15	2.22	2.94	8.62	7.41	0	6	7.69
PAD4-/-	322832	383429	383430	383431	497899	6061406	616402	632939
UN	4.88	4.62	4.58	2.75	2.03	1.89	3.69	2.61
ION	0	7.84	5.93	3.33	3.17	4.49	0	0
MSU	15.29	4.23	21.95	10.53	11.11	4	4.65	7.69
		Figure 2E. Citrullinated Non-MET Macrophages (%)
PAD4+/+	324986	384028	384029	384030	497901	604192	614908	632932
UN	0.44	0	1.7	0.93	4.31	2.8	2.2	3.23
ION	44.06	44.44	35.34	50	62.24	50.36	55.86	29.49
MSU	20.69	31.11	35.29	29.69	18.52	27.59	26	38.46
PAD4-/-	322832	383429	383430	383431	497899	6061406	616402	632939
UN	0	0	0	0	0	0	0	0
ION	0	0	0	0	0	0	0	0
MSU	0	0	0	0	0	0	0	0

## Sheet: Fig3. PAD2 H4C3
Figure 3B. Overall METs (%)
PAD2 +/+	407748	407751	490840	509120	654306	654307	654156	654810
Sex	Male	Female	Female	Female	Male	Male	Female	Female
UN	4.7	3	4.49	3.53	0.76	2.48	1.8	1.16
ION	20.3	10.3	45.45	21.74	55	31.53	9.42	6.1
MSU	26	39.8	60.42	38.04	19.05	42.39	17.14	20
PAD2 -/-	408489	408490	490832	509131	654322	654323	654320	653578
Sex	Male	Female	Female	Female	Male	Male	Female	Female
UN	3.9	4.6	5.41	3.79	2.74	0.89	2.27	0.69
ION	11.4	14.8	30.88	1.84	5.88	0.91	1.44	1.37
MSU	17.6	10.6	30.61	8.37	4	7.78	3.72	3.45
Figure 3C. Citrullinated METs (%)
PAD2 +/+	407748	407751	490840	509120	654306	654307	654156	654810
UN	0	0.75	0.64	1.76	0	0.5	0.16	0.58
ION	14.49	10.34	29.87	15.53	50	21.62	8.9	6.1
MSU	18.18	37.76	43.75	25	19.05	29.35	14.29	18.33
PAD2 -/-	408489	408490	490832	509131	654322	654323	654320	653578
UN	0	0.77	0.57	1.03	0	0	0.67	0
ION	2.86	9.88	27.94	1.84	5.88	0.91	1.08	1.37
MSU	6.22	5.29	6.8	5.86	0	6.67	2.97	0
Figure 3D. Uncitrullinated METs (%)
PAD2 +/+	407748	407751	490840	509120	654306	654307	654156	654810
UN	4.72	2.26	3.85	1.76	0.76	1.98	1.63	0.58
ION	5.8	0	15.58	6.21	5	9.91	0.52	0
MSU	7.79	2.04	16.67	13.04	0	13.04	2.86	1.67
PAD2 -/-	408489	408490	490832	509131	654322	654323	654320	653578
UN	3.88	3.85	4.84	2.76	2.74	0.89	1.6	0.69
ION	8.57	4.94	2.94	0	0	0	0.36	0
MSU	11.4	5.29	23.81	2.51	4	1.11	0.74	3.45
		Figure 3E. Citrullinated Non-MET Macrophages (%)
PAD2 +/+	407748	407751	490840	509120	654306	654307	654156	654810
UN	0.39	1.5	3.21	2.35	1.9	2.97	2.61	2.33
ION	36.23	46.55	16.88	61.49	40	43.24	89.01	92.68
MSU	14.29	26.53	18.75	23.91	33.33	11.96	58.57	45
PAD2 -/-	408489	408490	490832	509131	654322	654323	654320	653578
UN	0.97	1.54	0.28	1.72	0	0	1.74	0.69
ION	8.57	9.88	19.12	45.26	47.06	10	89.53	97.26
MSU	3.63	6.47	3.4	13.39	0	5.56	30.11	55.17

## Sheet: Fig4. IgG-Bound METs 
	Figure 4B. IgG-Bound METs (%)
ACPA+	Wildtype	674967	674968	674963	693078	695972
	Sex	Female	Female	Female	Female	Male
	UN	0.796813	1.32275	1.00251	0.987654	0.677201
	ION	15.1899	4	5.17241	11.7647	8.18182
	MSU	10.9091	10.6061	16.6667	12.8205	11.5854
ACPA-	Wildtype	674967	674968	674963	693078	695972
	Sex	Female	Female	Female	Female	Male
	UN	0	0	0	0	0
	ION	0	0	0	0	0
	MSU	0	0	0	0	0
	Figure 4C. IgG-Bound Non-MET Macrophages (%)
ACPA+	Wildtype	674967	674968	674963	693078	695972
	UN	8.76494	7.14286	18.0451	12.3457	7.22348
	ION	48.1013	54.6667	56.0345	56.4706	60.9091
	MSU	47.2727	66.6667	55.2632	42.3077	45.7317
ACPA-	Wildtype	674967	674968	674963	693078	695972
	UN	0	0	0	0	0
	ION	0	0	0	0	3.7037
	MSU	0	0	2.52101	0.840336	0

## Sheet: Fig 5. PAD4 ACPA
		Figure 5B. Total METs (%)
	PAD4+/+	674967	674968	674963	705375	705377	710616
	Sex	Female	Female	Female	Male	Male	Male
	UN	0.980392	1.39442	1.98675	4.80769	1.95122	0.763359
	ION	24.6914	6.21118	12.549	11.3772	26.2295	9.84848
	MSU	12.6761	13.8462	20.7407	26.0504	27.6596	12.749
	PAD4-/-	677742	677743	677743	708228	708229	710619
	Sex	Female	Female	Female	Male	Male	Male
	UN	1.21951	1.2987	2.51451	2.51572	1.40845	1.06762
	ION	0	0	0	0.344828	0.549451	3.75587
	MSU	1.13636	1.19048	0.510204	4.21053	2.48756	5
			Figure 5C. ACPA-Bound METs (%)
	PAD4+/+	674967	674968	674963	705375	705377	710616
	UN	0.980392	0.996016	0.883002	0	0	0.254453
	ION	22.2222	4.34783	7.05882	6.88623	21.3115	5.05051
	MSU	9.85915	10.7692	17.037	16.8067	23.4043	5.57769
	PAD4-/-	677742	677743	677743	708228	708229	710619
	UN	0	0.649351	1.54739	0	0	0.355872
	ION	0	0	0	0	0	0
	MSU	1.13636	1.19048	0.510204	2.10526	0	2.85714
			Figure 5D. Non-ACPA Bound METs (%)
	PAD4+/+	674967	674968	674963	705375	705377	710616
	UN	0	0.398406	1.10375	4.80769	1.95122	0.508906
	ION	2.46914	1.86335	5.4902	4.49102	4.91803	4.79798
	MSU	2.8169	3.07692	3.7037	9.2437	4.25532	7.17131
	PAD4-/-	677742	677743	677743	708228	708229	710619
	UN	1.21951	0.649351	0.967118	2.51572	1.40845	0.711744
	ION	0	0	0	0.344828	0.549451	3.75587
	MSU	0	0	0	2.10526	2.48756	2.14286
			Figure 5E. ACPA-Bound Non-METs Macrophages
	PAD4+/+	674967	674968	674963	705375	705377	710616
	UN	6.86275	5.37849	15.894	7.21154	4.39024	24.4275
	ION	48.1481	66.4596	60.7843	16.4671	50.8197	27.0202
	MSU	64.7887	73.8462	54.0741	31.9328	38.2979	29.0837
	PAD4-/-	677742	677743	677743	708228	708229	710619
	UN	4.87805	18.1818	9.28433	0.314465	0.201207	3.20285
	ION	48.1752	17.1315	62.5	10.3448	0	50.2347
	MSU	38.6364	52.381	32.6531	12.6316	3.9801	37.1429

## Sheet: Fig6. PAD2 ACPA
		Figure 6B. Total METs (%)
	PAD2 +/+	693078	693081	693082	695972	695976	695975
	Sex	Female	Female	Female	Male	Male	Male
	UN	2.7972	1.59091	0.678733	2.06186	1.01695	0.348432
	ION	17.5	24.1935	8.16327	17.1171	7.89474	8.35913
	MSU	17.2414	14.7287	23.4177	27.6596	15.9574	13.6905
	PAD2 -/-	693727	683854	693730	695233	696098	696223
	Sex	Female	Female	Female	Male	Male	Male
	UN	2.55319	0.57971	0.719424	1.88679	1.55211	2.15517
	ION	0	0	0.970874	0.671141	0	0.212766
	MSU	1.07527	3.06122	2.2508	1.87793	0.632911	4.08922
			Figure 6C. ACPA-Bound METs (%)
	PAD2 +/+	693078	693081	693082	695972	695976	695975
	UN	1.1655	0	0.226244	1.03093	0	0
	ION	15	11.2903	4.89796	11.7117	4.82456	4.02477
	MSU	11.4943	13.1783	20.8861	26.0638	14.8936	11.9048
	PAD2 -/-	693727	683854	693730	695233	696098	696223
	UN	1.06383	0	0	0.235849	1.10865	0.862069
	ION	0	0	0.194175	0.671141	0	0
	MSU	1.07527	1.02041	1.60772	0	0	0.743494
	Figure 6D. Non-ACPA Bound METs (%)
	PAD2 +/+	693078	693081	693082	695972	695976	695975
	UN	1.6317	1.59091	0.452489	1.03093	1.01695	0.348432
	ION	2.5	12.9032	3.26531	5.40541	3.07018	4.33437
	MSU	5.74713	1.55039	2.53165	1.59574	1.06383	1.78571
	PAD2 -/-	693727	683854	693730	695233	696098	696223
	UN	1.48936	0.57971	0.479616	1.65094	0.443459	1.2931
	ION	0	0	0.776699	0	0	0.212766
	MSU	0	2.04082	0.643087	1.87793	0.632911	3.34572
			Figure 6E. ACPA-Bound Non-METs Macrophages
	PAD2 +/+	693078	693081	693082	695972	695976	695975
	UN	16.317	1.59091	23.3032	6.4433	13.5593	9.7561
	ION	58.75	41.129	44.898	55.8559	49.5614	30.031
	MSU	41.3793	35.6589	56.962	35.1064	48.9362	55.3571
	PAD2 -/-	693727	683854	693730	695233	696098	696223
	UN	14.8936	3.76812	8.8729	4.71698	19.2905	5.17241
	ION	68.1818	5.62914	31.6505	20.4698	18.4685	15.1064
	MSU	62.3656	6.63265	35.0482	39.4366	30.3797	2.97398

## Sheet: Fig7. HMDM DNase citH4+
	Figure 7C. Total METs (%)
	Human-Monocyte Derived Macrophage	Lot#	2303403001	2208479003	2303417005
	Sex		Female	Female	Female
	No DNase	UN	15	10.19	5
		ION	38.18	42.2	32.04
		TNFα	32.74	24.43	52.33
	DNase	UN	1.56	0	0
		ION	0	3.28	0
		TNFα	0	0	0
	Figure 7D. CitH4+ METs (%)
	No DNase	UN	0.83	0.93	3.33
		ION	14.55	27.52	25.24
		TNFα	16.81	3.82	20.35
	DNase	UN	0	0	0
		ION	0	0	0
		TNFα	0	0	0

## Sheet: Fig8. HMDM ACPA
	Figure 8B. IgG-Bound METs (%)
	Human-Monocyte Derived Macrophage		2208479003	2303417005	2303403001
	Sex		Female	Female	Female
	ACPA+	UN	1.76	1.98	1.03
		ION	17.58	11.41	13.4
		TNFα	17.2	8.07	10.59
	ACPA-	UN	0	0	0
		ION	0	0	0
		TNFα	0	0	0
	Figure 8C. IgG-Bound Non-MET Macrophages (%)
	ACPA+	UN	17.06	23.76	31.96
		ION	37.36	40.27	48.45
		TNFα	40.86	60.25	50.59
	ACPA-	UN	0	0	1.61
		ION	0	1.11	0
		TNFα	0	0	0
